# Supplementary material for: Temperature- and Size-Dependent Photoluminescence of CuInS2 Quantum Dots
Source: Nanomaterials (Basel). 2023 Nov 1;13(21):2892. doi: 10.3390/nano13212892 (PMC10650527; doi:10.3390/nano13212892)
Supplement: Supplementary file 1 [file nanomaterials-13-02892-s001.zip]

Archive with 1 entries (1 files):
- nanomaterials-2671893-supplementary.pdf
